# Supplementary material for: Orientation-Mediated Luminescence Enhancement and Spin-Orbit Coupling in ZnO Single Crystals
Source: Nanomaterials (Basel). 2022 Jun 26;12(13):2192. doi: 10.3390/nano12132192 (PMC9268195; doi:10.3390/nano12132192)
Supplement: Supplementary file 1 [file nanomaterials-12-02192-s001.zip]

Archive with 1 entries (1 files):
- nanomaterials-1763990-supplementary.pdf
